# Supplementary material for: Proteomics analysis of Schwann cell-derived exosomes: a novel therapeutic strategy for central nervous system injury
Source: Mol Cell Biochem. 2019 Mar 4;457(1):51–9. doi: 10.1007/s11010-019-03511-0 (PMC6548868; doi:10.1007/s11010-019-03511-0)
Supplement: Supplementary file 2 — Supplementary material 2 (XLSX 28 KB) [file 11010_2019_3511_MOESM2_ESM.xlsx]

## Sheet: Sheet1
Protein names	Gene names	Intensity
Lactadherin	MFGE8	150080000
Fibronectin;Anastellin	FN1	89125000
Actin, alpha cardiac muscle 1;Actin, alpha skeletal muscle	ACTC1;ACTA1	56236000
Collagen alpha-1(I) chain	COL1A1	49462000
Actin, cytoplasmic 2;Actin, cytoplasmic 2, N-terminally processed;Actin, cytoplasmic 1;Actin, cytoplasmic 1, N-terminally processed	ACTG1;ACTB	28503000
Prostaglandin F2 receptor negative regulator	PTGFRN	21050000
Annexin A6	ANXA6	18890000
Galectin-3-binding protein	LGALS3BP	13217000
Collagen alpha-2(I) chain	COL1A2	11888000
Heat shock cognate 71 kDa protein	HSPA8	11518000
Ubiquitin-60S ribosomal protein L40;Ubiquitin;60S ribosomal protein L40;Ubiquitin-40S ribosomal protein S27a;Ubiquitin;40S ribosomal protein S27a;Polyubiquitin-B;Ubiquitin;Polyubiquitin-C;Ubiquitin;Ubiquitin-related	UBA52;RPS27A;UBB;UBC	8919300
Ferritin light chain 1;Protein FAM65B	FTL1;FAM65B	7959600
Vimentin	VIM	7346700
Integrin alpha-1	ITGA1	6982600
Major vault protein	MVP	6145000
Nidogen-2	NID2	6025300
Histone H4;Osteogenic growth peptide	HIST1H4B	5847800
Integrin beta-1	ITGB1	5342000
Histone H2B type 1		4919500
Annexin A2	ANXA2	4448600
Moesin	MSN	4243600
Histone H2A type 2-A;Histone H2A type 1	HIST2H2AA3	4164900
Alpha-1-macroglobulin;Alpha-1-macroglobulin 45 kDa subunit	A1M	3897800
Myosin-9	MYH9	3856100
E3 ubiquitin-protein ligase RNF181	RNF181	3624600
Sodium/potassium-transporting ATPase subunit alpha-1	ATP1A1	3476000
Programmed cell death 6-interacting protein	PDCD6IP	3318400
5-nucleotidase	NT5E	2557500
Brain acid soluble protein 1	BASP1	2529000
Syntenin-1	SDCBP	2478200
Histone H3.1;Histone H3.3	H3F3B	2284800
Elongation factor 1-alpha 1;Elongation factor 1-alpha 2	EEF1A1;EEF1A2	2101100
Alpha-enolase	ENO1	2086100
Alpha-2-macroglobulin	A2M	2022300
Annexin A1	ANXA1	1879500
Neural cell adhesion molecule 1	NCAM1	1861100
Annexin A5	ANXA5	1758400
Biglycan	BGN	1711500
Thy-1 membrane glycoprotein	THY1	1579500
Junction plakoglobin	JUP	1514000
Tubulin beta-5 chain	TUBB5	1452800
Tubulin alpha-1B chain;Tubulin alpha-1C chain;Tubulin alpha-4A chain;Tubulin alpha-8 chain	TUBA1B;TUBA1C;TUBA4A;TUBA8	1421200
Tropomyosin alpha-1 chain	TPM1	1369000
Vinculin	VCL	1361000
Ferritin heavy chain;Ferritin heavy chain, N-terminally processed	FTH1	1317000
Clathrin heavy chain 1	CLTC	1312900
Transgelin	TAGLN	1290900
SPARC	SPARC	1189300
Pyruvate kinase PKM	PKM	1151500
Guanine nucleotide-binding protein G(i) subunit alpha-2	GNAI2	1141400
Serine protease HTRA1	HTRA1	1081200
Collagen alpha-1(III) chain	COL3A1	1034100
Voltage-dependent calcium channel subunit alpha-2/delta-1;Voltage-dependent calcium channel subunit alpha-2-1;Voltage-dependent calcium channel subunit delta-1	CACNA2D1	995490
Glyceraldehyde-3-phosphate dehydrogenase	GAPDH	952090
Histone H1.4	HIST1H1E	946050
78 kDa glucose-regulated protein	HSPA5	926690
Kelch-like protein 17	KLHL17	922380
Keratin, type II cytoskeletal 1b	KRT77	873040
EH domain-containing protein 2	EHD2	858110
Alpha-actinin-4	ACTN4	806750
Coiled-coil domain-containing protein 80	CCDC80	799590
CD44 antigen	CD44	749030
Heat shock 70 kDa protein 1B;Heat shock 70 kDa protein 1A	HSPA1A	748170
CD81 antigen	CD81	745290
EH domain-containing protein 1	EHD1	700610
Laminin subunit beta-2	LAMB2	691690
Ezrin	EZR	690970
Nidogen-1	NID1	672470
Rab GDP dissociation inhibitor beta	GDI2	661310
Synaptic vesicle membrane protein VAT-1 homolog	VAT1	652310
Versican core protein	VCAN	648090
Myristoylated alanine-rich C-kinase substrate	MARCKS	635250
4F2 cell-surface antigen heavy chain	SLC3A2	633990
Triosephosphate isomerase	TPI1	568450
Latent-transforming growth factor beta-binding protein 2	LTBP2	563200
Lysosome-associated membrane glycoprotein 1	LAMP1	554640
Golgin subfamily A member 4	GOLGA4	548250
Protein disulfide-isomerase A3	PDIA3	538720
Aminopeptidase N	ANPEP	538070
Actin, aortic smooth muscle;Actin, gamma-enteric smooth muscle	ACTA2;ACTG2	522870
Chondroitin sulfate proteoglycan 4	CSPG4	512930
Adipocyte enhancer-binding protein 1	AEBP1	511940
Heat shock protein HSP 90-alpha	HSP90AA1	507350
Annexin A3	ANXA3	504740
Cofilin-1	CFL1	495780
CD9 antigen	CD9	477390
Alpha-crystallin B chain	CRYAB	467820
Tissue factor	F3	445490
Membrane primary amine oxidase	AOC3	436960
Ectonucleotide pyrophosphatase/phosphodiesterase family member 1;Alkaline phosphodiesterase I;Nucleotide pyrophosphatase	ENPP1	420620
14-3-3 protein zeta/delta	YWHAZ	409280
Proteasome subunit alpha type-7	PSMA7	406610
Aquaporin-1	AQP1	404710
Guanine nucleotide-binding protein G(I)/G(S)/G(T) subunit beta-1	GNB1	404600
Phosphoglycerate kinase 1	PGK1	399420
Synaptopodin	SYNPO	397560
Myosin-11	MYH11	391540
Septin-11	SEPT11	387770
Calponin-3	CNN3	377230
Transmembrane protease serine 11B-like protein	TMPRSS11BNL	375780
Fructose-bisphosphate aldolase A	ALDOA	370380
Proteasome subunit beta type-1	PSMB1	361980
Follistatin-related protein 1	FSTL1	355910
Platelet-derived growth factor receptor beta	PDGFRB	355670
Proteasome subunit alpha type-1	PSMA1	355150
Myosin light polypeptide 6	MYL6	345130
Nucleobindin-2;Nesfatin-1	NUCB2	342210
Filamin-C	FLNC	338280
Serpin H1	SERPINH1	337220
Proteasome subunit alpha type-2	PSMA2	327030
Elongation factor 1-gamma	EEF1G	321770
ATP synthase subunit beta, mitochondrial	ATP5B	315590
Unconventional myosin-Ic	MYO1C	309180
N(G),N(G)-dimethylarginine dimethylaminohydrolase 1	DDAH1	305800
EH domain-containing protein 3	EHD3	301440
WD repeat-containing protein 1	WDR1	293960
CD82 antigen	CD82	292520
14-3-3 protein gamma;14-3-3 protein gamma, N-terminally processed	YWHAG	285650
Plasminogen activator inhibitor 1	SERPINE1	274010
Dihydropyrimidinase-related protein 3	DPYSL3	273170
Basigin	BSG	269310
Large neutral amino acids transporter small subunit 1	SLC7A5	261730
Tumor susceptibility gene 101 protein	TSG101	258950
Glypican-1;Secreted glypican-1	GPC1	250770
Alpha-actinin-1	ACTN1	248950
Proteasome subunit alpha type-5	PSMA5	247510
Ceruloplasmin	CP	240990
Annexin A4	ANXA4	240560
Protein disulfide-isomerase	P4HB	225790
Serine protease 23	PRSS23	224560
Proteasome subunit alpha type-3	PSMA3	220100
Sodium/potassium-transporting ATPase subunit beta-3	ATP1B3	217220
40S ribosomal protein SA	RPSA	212090
Proteasome subunit alpha type-6	PSMA6	208850
Guanine nucleotide-binding protein G(I)/G(S)/G(T) subunit beta-2;Guanine nucleotide-binding protein subunit beta-4	GNB2;GNB4	208670
Intercellular adhesion molecule 1	ICAM1	208220
CD48 antigen	CD48	206060
Heat shock protein beta-1	HSPB1	205040
Ras-related protein Rab-7a	RAB7A	202850
Proteasome subunit beta type-4	PSMB4	200040
Guanine nucleotide-binding protein G(q) subunit alpha	GNAQ	199160
Tubulin beta-4B chain	TUBB4B	198860
Ras-related protein Rap-1b;Ras-related protein Rap-1A	RAP1B;RAP1A	191510
Glutamate receptor ionotropic, delta-2	GRID2	190630
Ras-related protein R-Ras	RRAS	189560
Polymerase I and transcript release factor	PTRF	186740
Heat shock protein HSP 90-beta	HSP90AB1	186190
Proteasome subunit beta type-5	PSMB5	185850
Telomerase protein component 1	TEP1	185490
MIT domain-containing protein 1	MITD1	178480
Interferon-induced transmembrane protein 3	IFITM3	176020
72 kDa type IV collagenase;PEX	MMP2	175960
Myosin-10	MYH10	175260
Lysyl oxidase homolog 2	LOXL2	173200
von Willebrand factor A domain-containing protein 1	VWA1	171710
Myosin regulatory light chain 12B	MYL12B	170560
Proteasome subunit beta type-2	PSMB2	164090
Dihydropyrimidinase-related protein 2	DPYSL2	163900
Elongation factor 2	EEF2	163070
Clathrin heavy chain linker domain-containing protein 1	CLHC1	162940
Ras-related C3 botulinum toxin substrate 1	RAC1	161140
Nucleoside diphosphate kinase B;Nucleoside diphosphate kinase A	NME2;NME1	158430
14-3-3 protein epsilon	YWHAE	155670
Disintegrin and metalloproteinase domain-containing protein 10	ADAM10	154960
Guanine nucleotide-binding protein G(s) subunit alpha isoforms short;Guanine nucleotide-binding protein G(s) subunit alpha isoforms XLas	GNAS	152420
L-lactate dehydrogenase A chain	LDHA	147410
Reticulon-4	RTN4	145950
Protein-lysine 6-oxidase	LOX	143270
Choline transporter-like protein 2	SLC44A2	143200
Cytoplasmic dynein 1 heavy chain 1	DYNC1H1	139990
Proteasome subunit beta type-3	PSMB3	139840
Endoplasmin	HSP90B1	137160
Leucyl-cystinyl aminopeptidase	LNPEP	132290
Calmodulin	CALM1	129860
Transitional endoplasmic reticulum ATPase	VCP	126430
Nucleobindin-1	NUCB1	125580
CD166 antigen	ALCAM	123720
Protein Niban	FAM129A	122240
Procollagen C-endopeptidase enhancer 1	PCOLCE	121510
Ras-related protein Rab-6A	RAB6A	119050
Proteasome subunit beta type-6	PSMB6	118740
Protein-glutamine gamma-glutamyltransferase E;Protein-glutamine gamma-glutamyltransferase E 50 kDa catalytic chain;Protein-glutamine gamma-glutamyltransferase E 27 kDa non-catalytic chain	TGM3	118720
Rho GDP-dissociation inhibitor 1	ARHGDIA	114200
Peroxiredoxin-1	PRDX1	113010
Proteasome subunit alpha type-4	PSMA4	112630
Tropomyosin alpha-3 chain	TPM3	111150
60S acidic ribosomal protein P2	RPLP2	107830
Syndecan-2	SDC2	107180
Matrix Gla protein	MGP	106770
60S ribosomal protein L11	RPL11	105330
Ras-related protein Ral-A	RALA	104860
Plastin-3	PLS3	104830
Transgelin-2	TAGLN2	103770
Lysosome-associated membrane glycoprotein 2	LAMP2	101800
Monocarboxylate transporter 1	SLC16A1	101130
Collagen alpha-1(XII) chain	COL12A1	99577
Glycine--tRNA ligase	GARS	99529
Spermatogenesis-associated protein 32	SPATA32	98667
Alpha-1,6-mannosylglycoprotein 6-beta-N-acetylglucosaminyltransferase A	MGAT5	94078
Progressive ankylosis protein homolog	ANKH	91249
Flotillin-1	FLOT1	89491
Malate dehydrogenase, mitochondrial	MDH2	85791
Septin-7;Septin-10	SEPT7;SEPT10	85049
Eukaryotic initiation factor 4A-II;Eukaryotic initiation factor 4A-II, N-terminally processed	EIF4A2	84302
Ectonucleoside triphosphate diphosphohydrolase 1	ENTPD1	84220
60S ribosomal protein L18	RPL18	84173
Guanine deaminase	GDA	83818
Alkaline phosphatase, tissue-nonspecific isozyme	ALPL	83253
Ras-related protein Rab-1A	RAB1A	80934
6-phosphogluconate dehydrogenase, decarboxylating	PGD	79908
T-complex protein 1 subunit epsilon	CCT5	79845
F-actin-capping protein subunit alpha-2;F-actin-capping protein subunit alpha-1	CAPZA2;CAPZA1	78940
Neuropilin-1	NRP1	78691
Protein numb homolog	NUMB	78379
Adenylyl cyclase-associated protein 1	CAP1	77949
Tripeptidyl-peptidase 2	TPP2	77800
40S ribosomal protein S3	RPS3	77606
IST1 homolog	IST1	75759
Aldose reductase	AKR1B1	75726
Adenosylhomocysteinase	AHCY	74992
T-complex protein 1 subunit alpha	TCP1	74690
Catalase	CAT	74527
Threonine--tRNA ligase, cytoplasmic	TARS	72802
Equilibrative nucleoside transporter 1	SLC29A1	71453
Rho-associated protein kinase 2	ROCK2	71241
T-complex protein 1 subunit beta	CCT2	71151
Leukocyte surface antigen CD47	CD47	70205
Non-muscle caldesmon	CALD1	70171
Clusterin;Clusterin beta chain;Clusterin alpha chain	CLU	68181
PEST proteolytic signal-containing nuclear protein	PCNP	68028
Elongation factor 1-delta	EEF1D	66656
T-complex protein 1 subunit gamma	CCT3	65817
Transforming protein RhoA	RHOA	64401
Myeloid-associated differentiation marker	MYADM	62353
NAD(P)H dehydrogenase [quinone] 1	NQO1	62160
Glutathione peroxidase 3;Glutathione peroxidase 6	GPX3;GPX6	60953
Lysosomal acid phosphatase	ACP2	60903
Histone H2A.Z	H2AFZ	59603
4-trimethylaminobutyraldehyde dehydrogenase	ALDH9A1	59567
G protein-coupled receptor kinase 4	GRK4	58759
Septin-2	SEPT2	56800
Valine--tRNA ligase	VARS	56271
Phosphoglycerate mutase 2;Phosphoglycerate mutase 1	PGAM2;PGAM1	56182
14-3-3 protein theta	YWHAQ	56056
Actin-related protein 3	ACTR3	55666
Ras-related protein Rab-21	RAB21	54560
Ras-related protein Rab-2A	RAB2A	54133
Carboxypeptidase Q	CPQ	52914
ADP-ribosyl cyclase/cyclic ADP-ribose hydrolase 2	BST1	52815
Copine-9	CPNE7;CPNE9	52318
Peroxiredoxin-2	PRDX2	51510
Histone H1.5	HIST1H1B	51389
T-complex protein 1 subunit delta	CCT4	50732
Oxidized low-density lipoprotein receptor 1;Oxidized low-density lipoprotein receptor 1, soluble form	OLR1	49891
40S ribosomal protein S9	RPS9	49854
Secreted frizzled-related protein 1	SFRP1	49631
40S ribosomal protein S8	RPS8	48551
Embigin	EMB	47652
60S ribosomal protein L7	RPL7	46692
Transcription factor COE1	EBF1	46628
Catenin beta-1	CTNNB1	46095
Fascin	FSCN1	45778
OX-2 membrane glycoprotein	CD200	44867
Transferrin receptor protein 1	TFRC	44551
Transketolase	TKT	42957
40S ribosomal protein S4, X isoform	RPS4X	42911
ATP synthase subunit alpha, mitochondrial	ATP5A1	42883
Metalloproteinase inhibitor 2	TIMP2	42421
14-3-3 protein beta/alpha;14-3-3 protein beta/alpha, N-terminally processed	YWHAB	41967
Keratin, type I cytoskeletal 10	KRT10	41632
60S ribosomal protein L13	RPL13	40674
Slit homolog 3 protein	SLIT3	40645
40S ribosomal protein S2	RPS2	40406
Superoxide dismutase [Mn], mitochondrial	SOD2	40109
40S ribosomal protein S3a;40S ribosomal protein S3b	RPS3A	39884
Chloride intracellular channel protein 1	CLIC1	39637
60S ribosomal protein L8	RPL8	39236
ADP-ribosylation factor 1;ADP-ribosylation factor 3;ADP-ribosylation factor 5;ADP-ribosylation factor 2	ARF1;ARF3;ARF5;ARF2	38786
Alpha-parvin	PARVA	38208
Ras-related protein Rab-11A;Ras-related protein Rab-11B	RAB11A;RAB11B	38180
Cysteine and glycine-rich protein 1	CSRP1	38102
60S acidic ribosomal protein P0	RPLP0	37869
DnaJ homolog subfamily A member 1	DNAJA1	37447
Nicastrin	NCSTN	37162
Flotillin-2	FLOT2	37094
Glutamyl aminopeptidase	ENPEP	36728
Integrin-linked protein kinase	ILK	36469
Plasma membrane calcium-transporting ATPase 1;Plasma membrane calcium-transporting ATPase 4	ATP2B1;ATP2B4	36191
Galectin-1	LGALS1	35773
Protein disulfide-isomerase A6	PDIA6	35289
Thyroid hormone-inducible hepatic protein	THRSP	34104
ATP-dependent zinc metalloprotease YME1L1	YME1L1	34051
Dihydrolipoyl dehydrogenase, mitochondrial	DLD	32630
Alcohol dehydrogenase [NADP(+)]	AKR1A1	31826
Insulin-like growth factor-binding protein 3	IGFBP3	31711
Multidrug resistance-associated protein 1	ABCC1	30880
60S ribosomal protein L3	RPL3	30776
Fatty acid synthase;[Acyl-carrier-protein] S-acetyltransferase;[Acyl-carrier-protein] S-malonyltransferase;3-oxoacyl-[acyl-carrier-protein] synthase;3-oxoacyl-[acyl-carrier-protein] reductase;3-hydroxyacyl-[acyl-carrier-protein] dehydratase;Enoyl-[acyl-carrier-protein] reductase;Oleoyl-[acyl-carrier-protein] hydrolase	FASN	30699
Myosin regulatory light polypeptide 9	MYL9	30660
60 kDa heat shock protein, mitochondrial	HSPD1	30599
60S ribosomal protein L19	RPL19	30359
Thymosin beta-4;Hematopoietic system regulatory peptide	TMSB4X	30001
Actin-related protein 2	ACTR2	29690	Rab15
Proteasome subunit beta type-7	PSMB7	28617
Choline transporter-like protein 1	SLC44A1	27554
Glutathione S-transferase Mu 2;Glutathione S-transferase Yb-3;Glutathione S-transferase Mu 5	GSTM2;GSTM3;GSTM5	27240
Glutathione S-transferase P	GSTP1	27127
Xaa-Pro aminopeptidase 1;Xaa-Pro aminopeptidase 1, N-terminally processed	XPNPEP1	26969
Regulator of G-protein signaling 8	RGS8	26272
Caveolin-1	CAV1	26101
Ectonucleotide pyrophosphatase/phosphodiesterase family member 3;Alkaline phosphodiesterase I;Nucleotide pyrophosphatase	ENPP3	25936
Latrophilin-2	LPHN2	25814
Neuropilin-2	NRP2	25412
Cytosol aminopeptidase	LAP3	25204
Glutathione S-transferase alpha-4	GSTA4	24218
60S ribosomal protein L7a	RPL7A	22925
Eukaryotic translation initiation factor 2 subunit 3	EIF2S3	22888
Phosphatidylethanolamine-binding protein 1;Hippocampal cholinergic neurostimulating peptide	PEBP1	22705
A-kinase anchor protein 12	AKAP12	22635
Multiple PDZ domain protein	MPDZ	22248
Importin subunit beta-1	KPNB1	22244
Procollagen-lysine,2-oxoglutarate 5-dioxygenase 1	PLOD1	22184
Dipeptidyl peptidase 2	DPP7	21212
Prolargin	PRELP	20788
Protein S100-A11	S100A11	20471
G kinase-anchoring protein 1	GKAP1	20391
Tropomyosin alpha-4 chain	TPM4	20232
Sodium/potassium-transporting ATPase subunit beta-1	ATP1B1	19651
Carboxypeptidase E	CPE	18894
Alpha-centractin	ACTR1A	18765
Asparagine synthetase [glutamine-hydrolyzing]	ASNS	18394
Nck-associated protein 1	NCKAP1	17662
Keratin, type I cytoskeletal 25;Keratin, type I cytoskeletal 27	KRT25;KRT27	16815
Isocitrate dehydrogenase [NADP] cytoplasmic	IDH1	16541
Destrin	DSTN	16374
Guanine nucleotide-binding protein subunit beta-2-like 1;Guanine nucleotide-binding protein subunit beta-2-like 1, N-terminally processed	GNB2L1	15831
Peptidyl-prolyl cis-trans isomerase A;Peptidyl-prolyl cis-trans isomerase A, N-terminally processed	PPIA	15772
NXPE family member 4	NXPE4	15105
Cathepsin D;Cathepsin D 12 kDa light chain;Cathepsin D 9 kDa light chain;Cathepsin D 34 kDa heavy chain;Cathepsin D 30 kDa heavy chain	CTSD	14765
Stress-70 protein, mitochondrial	HSPA9	14758
Centrosomal protein of 95 kDa	CEP95	14758
Lipid phosphate phosphohydrolase 1	PPAP2A	13706
Serine/threonine-protein kinase D1	PRKD1	13489
Peroxiredoxin-4	PRDX4	12904
Transforming growth factor beta-1-induced transcript 1 protein	TGFB1I1	12853
Tubulin beta-3 chain	TUBB3	12825
Keratin, type II cytoskeletal 8	KRT8	12745
Myosin light chain 3;Myosin light chain 1/3, skeletal muscle isoform	MYL3;MYL1	12582
Cystatin-C	CST3	11569
Tubulin beta-2B chain;Tubulin beta-2A chain	TUBB2B;TUBB2A	11526
Vacuolar protein sorting-associated protein 28 homolog	VPS28	11382
Myosin regulatory light chain RLC-A	RLC-A	11075
Ras-related protein Rab-8A;Ras-related protein Rab-10;Ras-related protein Rab-13;Ras-related protein Rab-8B;Ras-related protein Rab-15	RAB8A;RAB10;RAB13;RAB8B;RAB15	10970
Reticulocalbin-2	RCN2	10800
Interleukin-1 receptor-like 1	IL1RL1	10721
Four and a half LIM domains protein 1	FHL1	10638
Cullin-associated NEDD8-dissociated protein 1	CAND1	9696.8
Fibronectin type III domain-containing protein 1	FNDC1	9085.3
Cell division control protein 42 homolog	CDC42	8981.5
Protein kinase C delta type;Protein kinase C delta type regulatory subunit;Protein kinase C delta type catalytic subunit	PRKCD	8939.1
40S ribosomal protein S26	RPS26	8874.9
Gelsolin	GSN	6797.4
cAMP-dependent protein kinase type II-alpha regulatory subunit;cAMP-dependent protein kinase type II-beta regulatory subunit	PRKAR2A;PRKAR2B	6208.7
Choline O-acetyltransferase	CHAT	5995
Solute carrier family 12 member 4	SLC12A4	5905.8
Platelet-activating factor acetylhydrolase IB subunit beta	PAFAH1B2	4627.5
Volume-regulated anion channel subunit LRRC8D	LRRC8D	3897.6
Protein slowmo homolog 2	SLMO2	1502.4
Transcriptional regulator ATRX	ATRX	0
Coiled-coil domain-containing protein 105	CCDC105	0
Neuronal acetylcholine receptor subunit alpha-7	CHRNA7	0
Contactin-associated protein like 5-4	CNTNAP5D	0
CXXC-type zinc finger protein 4	CXXC4	0
Beta-defensin 50	DEFB50	0
Diacylglycerol kinase alpha	DGKA	0
Dihydrolipoyllysine-residue acetyltransferase component of pyruvate dehydrogenase complex, mitochondrial	DLAT	0
DNA replication ATP-dependent helicase/nuclease DNA2;DNA replication nuclease DNA2;DNA replication ATP-dependent helicase DNA2	DNA2	0
Translation initiation factor eIF-2B subunit gamma	EIF2B3	0
Epithelial splicing regulatory protein 2	ESRP2	0
Fatty acid-binding protein, epidermal	FABP5	0
Fibroblast growth factor 23	FGF23	0
Frizzled-4	FZD4	0
GMP synthase [glutamine-hydrolyzing]	GMPS	0
General receptor for phosphoinositides 1-associated scaffold protein	GRASP	0
GrpE protein homolog 1, mitochondrial;Actin-related protein 2/3 complex subunit 1B	GRPEL1;ARPC1B	0
Histone H1.0;Histone H1.0, N-terminally processed	H1F0	0
3-hydroxyisobutyrate dehydrogenase, mitochondrial	HIBADH	0
Leptin receptor	LEPR	0
Guanine nucleotide exchange factor DBS;Kalirin	MCF2L;KALRN	0
Dual 3,5-cyclic-AMP and -GMP phosphodiesterase 11A	PDE11A	0
Calcium/calmodulin-dependent 3,5-cyclic nucleotide phosphodiesterase 1C	PDE1C	0
Pyruvate dehydrogenase E1 component subunit alpha, somatic form, mitochondrial	PDHA1	0
ATP-dependent 6-phosphofructokinase, liver type	PFKL	0
Inactive phospholipase C-like protein 1	PLCL1	0
DNA-directed RNA polymerase I subunit RPA1	POLR1A	0
Sodium- and chloride-dependent taurine transporter	SLC6A6	0
Structural maintenance of chromosomes protein 3	SMC3	0
Tumor necrosis factor receptor superfamily member 1B	TNFRSF1B	0
Serine/threonine-protein kinase WNK1	WNK1	0
Probable isocitrate dehydrogenase [NAD] gamma 2, mitochondrial		0
